# Supplementary material for: Modifying the pre-pitch entry practices of professional soccer substitutes may contribute towards improved movement-related performance indicators on match-day: A case study
Source: PLoS One. 2020 May 5;15(5):e0232611. doi: 10.1371/journal.pone.0232611 (PMC7199956; doi:10.1371/journal.pone.0232611)
Supplement: S1 Data — (XLSX) [file pone.0232611.s001.xlsx]

## Sheet: Sheet1
Player.ID	Duration	Period.Name	TD	TD.Min	Max.Velocity	LSR	MSR	HSR	SPR	High.Decels	Mod.Decels	Mod.Accels	High.Accels	High.Decel.Dist	Mod.Decel.Dist	Mod.Accel.Dist	High.Accel.Dist	PL	PL.Min	PL.Metre	LSR.Min	MSR.Min	HSR.Min	SPR.Min
2	42.2164	MD.WU	1600	37.9	5.9	1535	52	13	0	1	8	19	7	3	16	24	12	184.57	4.37	0.115	36.3603	1.23175	0.307937	0
2	30.0881	MD.WU	1366	45.4	5.8	1294	66	6	0	4	11	17	2	4	12	27	5	149.42	4.961	0.109	43.007	2.19356	0.199414	0
2	29.3665	MD.WU	1298	44.2	5.4	1243	52	3	0	1	6	10	4	3	8	16	10	148.97	5.076	0.115	42.3271	1.77072	0.102157	0
2	24.9031	MD.WU	1285	51.6	5.3	1214	71	0	0	2	7	14	8	2	12	24	17	141.77	5.697	0.11	48.7489	2.85105	0	0
6	29.2731	MD.WU	1329	45.4	6.2	1178	127	24	0	3	4	23	8	6	10	27	13	173.22	5.914	0.13	40.2417	4.33845	0.819865	0
13	29.3413	MD.WU	1470	50.1	4.9	1413	57	0	0	2	7	8	7	1	9	14	13	166.73	5.687	0.113	48.1573	1.94265	0	0
13	30.6885	MD.WU	1783	58.1	5.8	1690	85	8	0	2	10	16	5	3	14	23	12	187.05	6.093	0.105	55.0695	2.76977	0.260684	0
13	26.4885	MD.WU	1388	52.4	5.8	1368	20	0	0	2	4	6	5	3	5	13	7	167.02	6.303	0.12	51.645	0.755043	0	0
2	29.9153	MD.WU	1412	47.2	5.5	1275	129	8	0	0	8	16	6	1	12	23	12	159.35	5.327	0.113	42.6204	4.31218	0.267422	0
2	31.9215	MD.WU	1545	48.4	5.1	1438	107	0	0	2	4	17	7	3	9	19	11	180.08	5.639	0.117	45.048	3.35197	0	0
13	27.191	MD.WU	1452	53.4	5	1401	51	0	0	2	5	18	9	2	7	27	15	175.43	6.449	0.121	51.5244	1.87562	0	0
1	28.5131	MD.WU	1745	61.2	5.3	1617	128	0	0	5	8	11	6	5	14	26	13	216.98	7.609	0.124	56.7108	4.48917	0	0
1	27.1933	MD.WU	1463	53.8	5.6	1359	101	3	0	2	11	15	10	4	14	22	18	183.54	6.748	0.125	49.9755	3.71415	0.110321	0
10	30.7156	MD.WU	1674	54.5	4.9	1611	63	0	0	3	3	16	4	3	5	20	7	155.86	5.077	0.093	52.4489	2.05108	0	0
14	32.9238	MD.WU	1340	40.7	5.4	1252	88	0	0	4	5	27	7	3	7	27	12	139.62	4.237	0.104	38.0272	2.67284	0	0
8	42.2872	MD.WU	1590	37.6	6.1	1499	69	22	0	2	2	15	8	4	6	22	14	191.15	4.526	0.12	35.4481	1.6317	0.520252	0
3	29.3134	MD.WU	1964	67	6.1	1798	138	28	0	6	9	15	3	9	12	31	15	209.95	7.161	0.107	61.3371	4.70774	0.955193	0
4	29.3089	MD.WU	1442	49.2	5.1	1373	69	0	0	1	7	14	5	1	9	18	5	186.03	6.353	0.129	46.8458	2.35423	0	0
4	30.1161	MD.WU	1557	51.7	4.8	1520	37	0	0	1	10	23	4	1	12	26	9	161.95	5.377	0.104	50.4714	1.22858	0	0
5	24.8902	MD.WU	1247	50.1	4.8	1186	61	0	0	1	8	28	7	2	9	30	14	127.75	5.134	0.102	47.6492	2.45076	0	0
7	29.2922	MD.WU	1614	55.1	5.4	1512	102	0	0	4	7	24	6	3	8	18	10	148.43	5.063	0.092	51.6178	3.48216	0	0
7	29.2711	MD.WU	1285	43.9	5.7	1202	79	4	0	1	4	18	1	2	8	20	4	134.2	4.583	0.104	41.0644	2.69891	0.136654	0
9	28.5304	MD.WU	1689	59.2	6	1570	102	15	0	8	11	28	4	7	11	29	11	188.37	6.606	0.112	55.029	3.57513	0.525755	0
9	24.8976	MD.WU	1337	53.7	5.5	1273	61	3	0	2	13	21	3	5	13	24	11	152.73	6.138	0.114	51.1295	2.45004	0.120494	0
11	30.1354	MD.WU	1558	51.7	5.4	1513	45	0	0	5	9	21	2	4	9	26	6	181.66	6.032	0.117	50.2067	1.49326	0	0
12	27.1811	MD.WU	1726	63.5	5.8	1640	74	11	0	2	4	34	8	3	11	34	14	178.68	6.569	0.104	60.336	2.72248	0.404693	0
15	28.5331	MD.WU	1381	48.4	5.3	1318	63	0	0	2	14	14	10	4	17	25	17	165.5	5.804	0.12	46.192	2.20797	0	0
5	42.1823	MD.WU	1527	36.2	5.3	1464	63	0	0	2	8	11	3	2	6	14	8	170.57	4.039	0.112	34.7065	1.49352	0	0
7	26.5194	MD.WU	1501	56.6	4.8	1486	15	0	0	1	4	21	6	0	5	16	8	144.85	5.466	0.097	56.0344	0.565623	0	0
4	29.9219	MD.WU	1532	51.2	5	1435	97	0	0	0	4	19	1	0	6	26	12	180.09	6.02	0.118	47.9582	3.24178	0	0
5	31.9431	MD.WU	1348	42.2	4.9	1305	43	0	0	5	5	17	8	4	7	31	10	154.89	4.85	0.115	40.8539	1.34614	0	0
11	29.9189	MD.WU	1475	49.3	5.3	1407	68	0	0	2	6	19	6	3	9	24	11	170.94	5.714	0.116	47.0272	2.27281	0	0
2	11.5865	Sub1.HT.RWU	650	56.1	5.3	628	22	0	0	0	1	4	2	0	0	3	1	72.36	6.247	0.111	54.2012	1.89877	0	0
2	15.4107	Sub1.HT.RWU	863	56	7.1	783	58	18	4	0	2	5	5	1	3	7	5	84.75	5.503	0.098	50.8088	3.76362	1.16802	0.25956
2	14.7518	Sub1.HT.RWU	832	56.4	7.1	752	58	18	4	0	2	5	5	1	3	7	5	83.61	5.668	0.1	50.9769	3.93173	1.22019	0.271154
6	14.6774	Sub1.HT.RWU	1183	80.6	7.1	900	179	92	12	5	5	22	5	5	8	24	9	125.69	8.56	0.106	61.3187	12.1956	6.26813	0.817582
13	12.1478	Sub1.HT.RWU	707	58.2	5.8	667	19	20	0	1	0	6	1	0	0	6	1	85.93	7.072	0.122	54.9072	1.56407	1.64639	0
13	10.5882	Sub1.HT.RWU	630	59.5	4.7	608	22	0	0	0	1	3	1	0	0	3	1	69.82	6.597	0.111	57.4222	2.07778	0	0
10	11.6498	Sub1.HT.RWU	692	59.4	6.6	634	24	34	0	1	5	28	6	0	2	15	4	64.92	5.573	0.094	54.4214	2.06012	2.9185	0
8	5.73434	Sub1.HT.RWU	531	92.6	5.3	486	45	0	0	0	5	1	3	0	6	6	3	63.54	11.082	0.12	84.7525	7.84746	0	0
7	12.144	Sub1.HT.RWU	759	62.5	5.5	725	22	12	0	0	0	20	3	0	1	11	3	66.16	5.445	0.087	59.7003	1.81159	0.988142	0
9	13.3291	Sub1.HT.RWU	1053	79	6	977	53	23	0	2	3	9	3	1	4	12	3	105.12	7.884	0.1	73.2982	3.97626	1.72555	0
11	11.2482	Sub1.HT.RWU	766	68.1	6.2	732	18	16	0	2	5	9	5	1	4	10	8	75.92	6.749	0.099	65.0773	1.60026	1.42245	0
7	11.3704	Sub1.HT.RWU	531	46.7	6	497	18	16	0	0	2	7	1	0	0	3	0	54.75	4.817	0.103	43.7098	1.58305	1.40716	0
3	14.7724	Sub1.HT.RWU	941	63.7	6.5	862	46	33	0	0	7	16	5	0	9	18	6	116.12	7.858	0.123	58.3522	3.11392	2.2339	0
11	15.6343	Sub1.HT.RWU	838	53.6	4.4	827	11	0	0	2	2	10	6	1	1	8	4	82.05	5.249	0.098	52.8964	0.70358	0	0
2	2.23256	Sub1.RWU1	240	107.5	5.4	164	75	1	0	0	3	0	0	0	5	6	2	23.23	10.402	0.097	73.4583	33.5938	0.447917	0
2	3.76847	Sub1.RWU1	306	81.2	5.6	248	53	5	0	1	4	3	1	2	5	7	1	34.55	9.172	0.113	65.8092	14.0641	1.3268	0
6	8.3432	Sub1.RWU1	423	50.7	5.6	408	10	5	0	1	1	3	0	1	1	3	0	44.89	5.377	0.106	48.9021	1.19858	0.599291	0
13	1.8661	Sub1.RWU1	131	70.2	2.7	131	0	0	0	0	0	0	0	0	0	0	0	14.27	7.646	0.109	70.2	0	0	0
13	3.96364	Sub1.RWU1	218	55	3.5	218	0	0	0	0	0	0	0	0	0	0	0	23.97	6.043	0.11	55	0	0	0
10	7.5431	Sub1.RWU1	175	23.2	3.8	175	0	0	0	0	0	1	0	0	0	1	0	19.43	2.573	0.111	23.2	0	0	0
8	6.20339	Sub1.RWU1	549	88.5	5.2	538	11	0	0	0	1	6	1	0	1	4	0	49.97	8.059	0.091	86.7268	1.77322	0	0
7	4.23547	Sub1.RWU1	277	65.4	3.5	277	0	0	0	0	0	1	1	0	0	0	0	24.46	5.778	0.088	65.4	0	0	0
9	4.14847	Sub1.RWU1	380	91.6	5	325	55	0	0	0	0	5	1	0	2	8	2	40.43	9.743	0.106	78.3421	13.2579	0	0
11	8.26953	Sub1.RWU1	540	65.3	4.1	537	3	0	0	1	1	1	0	0	1	1	0	46.64	5.642	0.086	64.9372	0.362778	0	0
7	5.16722	Sub1.RWU1	309	59.8	4.1	303	6	0	0	0	2	12	0	0	1	6	0	27.9	5.401	0.09	58.6388	1.16117	0	0
3	3.85989	Sub1.RWU1	281	72.8	6.7	228	28	25	0	0	4	3	1	0	5	5	2	31.87	8.253	0.113	59.069	7.25409	6.47687	0
11	10.2407	Sub1.RWU1	468	45.7	4.2	458	10	0	0	1	3	2	0	1	3	4	0	46.06	4.494	0.098	44.7235	0.976496	0	0
6	1.78412	Sub1.RWU2	200	112.1	4.7	172	28	0	0	0	2	1	0	0	2	1	0	20.27	11.368	0.101	96.406	15.694	0	0
13	4.16667	Sub1.RWU2	560	134.4	5.6	420	137	3	0	5	7	8	0	7	9	14	1	58.24	13.979	0.104	100.8	32.88	0.72	0
13	2.28405	Sub1.RWU2	275	120.4	4.3	254	21	0	0	0	4	2	1	1	5	4	0	27.14	11.886	0.099	111.206	9.19418	0	0
10	9.5842	Sub1.RWU2	461	48.1	5.1	423	38	0	0	0	0	3	5	1	1	3	3	38.36	4.003	0.083	44.1351	3.96486	0	0
8	7.57946	Sub1.RWU2	620	81.8	5.6	568	48	4	0	1	2	7	3	1	4	7	5	48.68	6.42	0.079	74.9394	6.3329	0.527742	0
7	1.3833	Sub1.RWU2	227	164.1	5.6	144	74	9	0	4	2	6	0	4	6	9	0	19.16	13.849	0.084	104.099	53.4952	6.50617	0
9	1.05023	Sub1.RWU2	161	153.3	5.1	126	35	0	0	2	0	2	0	1	1	1	0	14.46	13.771	0.09	119.974	33.3261	0	0
11	5.58667	Sub1.RWU2	419	75	3.7	419	0	0	0	0	0	1	0	0	0	1	0	31.77	5.691	0.076	75	0	0	0
7	1.95079	Sub1.RWU2	222	113.8	4.3	214	8	0	0	1	1	1	0	0	0	1	0	22.1	11.333	0.1	109.699	4.1009	0	0
3	1.33295	Sub1.RWU2	229	171.8	6.6	147	52	30	0	2	3	0	0	2	5	2	0	21.63	16.224	0.094	110.282	39.0114	22.5066	0
11	7.71855	Sub1.RWU2	362	46.9	4.7	330	32	0	0	3	0	6	0	2	1	6	0	34.59	4.482	0.096	42.7541	4.14586	0	0
9	10.1024	Sub1.RWU3	888	87.9	5.7	778	101	9	0	0	8	14	5	1	12	18	15	73	7.228	0.082	77.0115	9.99764	0.890878	0
2	10.7872	Sub2.HT.RWU	740	68.6	7	683	29	25	3	0	4	4	4	0	5	8	4	73.35	6.798	0.099	63.3159	2.68838	2.31757	0.278108
13	12.1218	Sub2.HT.RWU	617	50.9	4.6	594	23	0	0	0	2	4	4	0	1	6	1	70.33	5.804	0.114	49.0026	1.89741	0	0
10	9.275	Sub2.HT.RWU	371	40	5.8	323	31	17	0	0	1	1	1	0	0	0	0	37.62	4.053	0.101	34.8248	3.34232	1.83288	0
14	12.1617	Sub2.HT.RWU	737	60.6	6.8	679	36	22	0	0	6	15	8	0	6	12	9	69.25	5.697	0.094	55.8309	2.96011	1.80896	0
3	14.3473	Sub2.HT.RWU	1165	81.2	6	1069	82	14	0	6	19	15	5	2	9	15	7	124.51	8.683	0.107	74.5088	5.71536	0.975794	0
5	12.3774	Sub2.HT.RWU	656	53	5.4	621	35	0	0	2	2	16	3	0	1	12	4	63.38	5.12	0.097	50.1723	2.82774	0	0
7	14.6493	Sub2.HT.RWU	898	61.3	5.3	857	41	0	0	0	4	13	2	0	1	10	0	86.84	5.931	0.097	58.5012	2.79878	0	0
12	12.5573	Sub2.HT.RWU	1095	87.2	6.3	997	23	58	0	0	1	18	1	1	4	17	0	81.11	6.459	0.074	79.3958	1.8316	4.61881	0
15	15.4518	Sub2.HT.RWU	1026	66.4	6.8	958	33	35	0	0	4	8	2	0	6	13	5	102.83	6.656	0.1	61.9992	2.13567	2.26511	0
5	15.9055	Sub2.HT.RWU	808	50.8	5.2	773	35	0	0	0	2	11	1	0	1	8	3	84.5	5.309	0.105	48.5995	2.2005	0	0
4	14.9172	Sub2.HT.RWU	901	60.4	5.7	860	33	8	0	4	2	6	1	2	1	4	0	109.29	7.321	0.121	57.6515	2.21221	0.536293	0
5	14.2243	Sub2.HT.RWU	926	65.1	4.5	902	24	0	0	1	7	16	4	0	4	14	7	99.74	7.015	0.108	63.4127	1.68726	0	0
13	7.59219	Sub2.RWU1	350	46.1	3.5	350	0	0	0	0	0	1	0	0	0	0	0	35.69	4.696	0.102	46.1	0	0	0
10	4.16486	Sub2.RWU1	384	92.2	5.4	340	44	0	0	0	3	4	0	0	4	5	0	32.26	7.742	0.084	81.6354	10.5646	0	0
3	4.94712	Sub2.RWU1	421	85.1	6.6	390	21	10	0	1	4	4	2	2	6	5	3	44.98	9.086	0.107	78.8337	4.24489	2.02138	0
5	4.85116	Sub2.RWU1	440	90.7	5.6	387	46	7	0	1	3	6	1	1	4	9	0	43.17	8.9	0.098	79.7748	9.48227	1.44295	0
7	4.73605	Sub2.RWU1	314	66.3	3.8	314	0	0	0	0	3	2	0	0	2	2	0	29.64	6.262	0.094	66.3	0	0	0
12	3.98111	Sub2.RWU1	295	74.1	4.3	288	7	0	0	0	1	1	1	0	0	1	0	27.24	6.838	0.092	72.3417	1.75831	0	0
15	5.6586	Sub2.RWU1	421	74.4	4.8	408	13	0	0	0	3	0	0	0	2	1	1	49.9	8.814	0.119	72.1026	2.29739	0	0
5	3.93476	Sub2.RWU1	386	98.1	2.9	386	0	0	0	0	0	1	1	0	0	0	0	31.41	7.985	0.081	98.1	0	0	0
4	3.35031	Sub2.RWU1	329	98.2	5.5	301	22	6	0	2	2	4	0	1	3	8	0	35.38	10.562	0.108	89.8426	6.56657	1.79088	0
5	3.4811	Sub2.RWU1	267	76.7	4.5	255	12	0	0	0	1	5	1	0	1	4	0	28.03	8.046	0.105	73.2528	3.44719	0	0
13	1.33289	Sub2.RWU2	201	150.8	4.4	186	15	0	0	0	4	1	0	0	2	1	0	21.11	15.831	0.105	139.546	11.2537	0	0
10	2.70046	Sub2.RWU2	293	108.5	5.4	266	27	0	0	1	5	4	0	1	5	5	1	26.8	9.925	0.091	98.5017	9.99829	0	0
5	3.46652	Sub2.RWU2	321	92.6	3.8	321	0	0	0	0	1	2	1	0	1	4	1	31.98	9.224	0.1	92.6	0	0	0
7	4.98357	Sub2.RWU2	455	91.3	5.4	418	37	0	0	2	2	3	1	4	5	8	4	39.6	7.947	0.087	83.8756	7.4244	0	0
12	13.244	Sub2.RWU2	1384	104.5	5	1331	53	0	0	1	3	9	4	0	3	10	5	87.89	6.636	0.064	100.498	4.00181	0	0
5	1.21631	Sub2.RWU2	176	144.7	4.2	163	13	0	0	1	2	1	0	0	1	2	0	15.41	12.662	0.088	134.012	10.6881	0	0
5	2.51645	Sub2.RWU2	306	121.6	5.1	280	26	0	0	1	1	4	0	0	1	3	0	28.61	11.367	0.093	111.268	10.332	0	0
5	1.03361	Sub2.RWU3	123	119	4.6	98	25	0	0	0	1	3	0	0	1	5	0	11.87	11.484	0.096	94.813	24.187	0	0
2	15.2811	Sub3.HT.RWU	761	49.8	5.3	731	30	0	0	1	0	3	1	0	0	3	2	94.15	6.156	0.124	47.8368	1.96321	0	0
13	11.8923	Sub3.HT.RWU	729	61.3	5.1	688	41	0	0	0	3	7	1	0	1	5	0	78.51	6.598	0.108	57.8524	3.4476	0	0
2	16.096	Sub3.HT.RWU	771	47.9	3.3	771	0	0	0	0	1	9	4	0	0	4	2	86.95	5.406	0.113	47.9	0	0	0
2	14.3554	Sub3.HT.RWU	824	57.4	6.4	752	40	32	0	3	5	12	4	1	3	11	7	93.26	6.499	0.113	52.3845	2.78641	2.22913	0
1	15.8	Sub3.HT.RWU	948	60	6.2	882	43	23	0	2	1	9	4	0	3	9	7	108.25	6.851	0.114	55.8228	2.72152	1.4557	0
1	12.5432	Sub3.HT.RWU	799	63.7	5.5	760	36	3	0	1	2	19	5	0	1	12	3	79.64	6.354	0.1	60.5907	2.87009	0.239174	0
4	14.8065	Sub3.HT.RWU	995	67.2	5	967	28	0	0	1	8	22	1	1	7	15	5	108.29	7.309	0.109	65.3089	1.89106	0	0
4	7.99465	Sub3.HT.RWU	598	74.8	4.7	577	21	0	0	0	3	11	0	1	2	10	2	70.28	8.785	0.118	72.1732	2.62676	0	0
4	12.2022	Sub3.HT.RWU	676	55.4	5.1	648	28	0	0	0	0	8	0	0	1	6	0	76.65	6.282	0.113	53.1053	2.29467	0	0
2	6.86538	Sub3.RWU1	357	52	5.2	296	61	0	0	1	5	3	1	2	7	6	3	42.27	6.155	0.118	43.1148	8.88515	0	0
13	5.08086	Sub3.RWU1	377	74.2	4.8	367	10	0	0	0	1	3	0	0	0	3	0	35.9	7.062	0.095	72.2318	1.96817	0	0
2	4.31479	Sub3.RWU1	318	73.7	6.2	211	89	18	0	1	4	9	0	1	8	15	2	36.88	8.544	0.116	48.9016	20.6267	4.1717	0
1	3.06517	Sub3.RWU1	301	98.2	4.4	289	12	0	0	0	1	0	1	0	1	1	1	28.34	9.241	0.094	94.285	3.91495	0	0
1	3.96728	Sub3.RWU1	194	48.9	3.5	194	0	0	0	0	0	0	0	0	0	0	0	22.22	5.601	0.115	48.9	0	0	0
4	4.79651	Sub3.RWU1	330	68.8	3.7	330	0	0	0	0	1	3	0	0	0	0	0	38.1	7.938	0.115	68.8	0	0	0
4	4.41574	Sub3.RWU1	359	81.3	3.9	359	0	0	0	0	1	3	0	0	1	1	0	40.02	9.062	0.111	81.3	0	0	0
9	5.81712	Sub3.RWU1	299	51.4	4.9	291	8	0	0	0	1	2	0	0	2	3	0	24.66	4.239	0.082	50.0247	1.37525	0	0
1	5.66964	Sub3.RWU2	381	67.2	4.2	357	24	0	0	0	1	5	0	0	2	7	1	42.72	7.538	0.112	62.9669	4.23307	0	0
1	16.0253	Sub3.RWU2	1141	71.2	4.7	1115	26	0	0	1	3	10	1	1	4	11	3	92.73	5.783	0.081	69.5776	1.62244	0	0
4	6.46575	Sub3.RWU2	708	109.5	5.1	657	51	0	0	1	5	5	0	1	5	9	0	69.97	10.82	0.099	101.612	7.88771	0	0
4	4.58167	Sub3.RWU2	460	100.4	5.4	390	70	0	0	0	4	5	1	0	4	5	1	52.15	11.379	0.113	85.1217	15.2783	0	0
1	3.40106	Sub3.RWU3	385	113.2	4.4	378	7	0	0	0	0	0	1	0	0	1	2	38.01	11.178	0.099	111.142	2.05818	0	0
4	4.38356	Sub3.RWU3	192	43.8	4.4	172	20	0	0	0	0	3	0	0	0	2	0	19.17	4.373	0.1	39.2375	4.5625	0	0
4	10.9272	Sub3.RWU4	495	45.3	4.8	434	61	0	0	3	1	7	3	1	2	9	2	55.03	5.041	0.111	39.7176	5.58242	0	0
2	5	1	534	106.8	6.5	454	55	25	0	1	3	7	3	2	8	14	6	60.08	12.016	0.113	90.8	11	5	0
2	5	1	571	114.2	7.9	358	88	95	30	6	1	9	7	13	9	23	12	63.52	12.705	0.111	71.6	17.6	19	6
6	5	1	578	115.6	8	376	79	104	19	1	4	14	1	4	8	21	0	57.5	11.5	0.099	75.2	15.8	20.8	3.8
13	5	1	620	124	6.9	476	81	63	0	4	6	14	2	9	11	20	7	66.42	13.283	0.107	95.2	16.2	12.6	0
13	5	1	555	111	8.1	396	111	24	24	3	4	4	3	7	9	10	6	45	9	0.081	79.2	22.2	4.8	4.8
10	5	1	577	115.5	5.8	453	109	15	0	1	4	10	3	0	7	14	7	52.74	10.56	0.091	90.6785	21.8189	3.0026	0
8	5	1	608	121.5	5.1	520	88	0	0	1	3	8	4	2	6	11	4	62.38	12.462	0.103	103.914	17.5855	0	0
7	5	1	680	136	7	517	120	39	4	5	5	7	1	9	12	13	4	58.32	11.664	0.086	103.4	24	7.8	0.8
9	5	1	738	147.6	5.8	601	129	8	0	5	9	9	3	4	13	19	6	71.5	14.3	0.097	120.2	25.8	1.6	0
11	5	1	531	106.2	6.6	377	100	54	0	4	6	11	3	5	9	18	4	64.86	12.972	0.122	75.4	20	10.8	0
7	5	1	542	108.4	6.4	407	68	67	0	4	5	11	5	7	10	16	6	45.93	9.186	0.085	81.4	13.6	13.4	0
3	5	1	724	144.8	6.8	528	154	42	0	2	6	6	2	3	9	11	7	76.83	15.366	0.106	105.6	30.8	8.4	0
11	5	1	704	140.8	6.1	569	117	18	0	4	3	6	2	6	6	11	7	76.67	15.334	0.109	113.8	23.4	3.6	0
2	5	1	585	117	7.4	427	99	45	14	1	5	10	2	3	13	16	2	71.99	14.397	0.123	85.4	19.8	9	2.8
13	5	1	569	113.8	7.9	421	88	40	20	1	8	9	3	1	9	17	4	56.24	11.248	0.099	84.2	17.6	8	4
10	5	1	530	106	6	434	61	35	0	1	11	8	3	2	12	14	5	55.23	11.047	0.104	86.8	12.2	7	0
14	5	1	677	135.4	8.4	511	71	53	42	6	5	12	3	7	11	16	3	60.12	12.024	0.089	102.2	14.2	10.6	8.4
3	5	1	740	148	6.6	530	167	43	0	2	5	6	0	3	12	16	2	79.98	15.997	0.108	106	33.4	8.6	0
5	5	1	680	136	7	469	173	36	2	4	9	9	2	3	12	19	7	73.69	14.737	0.108	93.8	34.6	7.2	0.4
5	5	1	696	139.2	6	469	206	21	0	3	9	7	0	4	11	19	3	72.93	14.586	0.105	93.8	41.2	4.2	0
7	5	1	680	136	6.9	387	157	136	0	3	6	5	4	5	12	12	8	57.56	11.513	0.085	77.4	31.4	27.2	0
12	5	1	959	191.8	7.8	656	168	91	44	3	11	9	4	6	14	26	12	69.45	13.891	0.072	131.2	33.6	18.2	8.8
15	5	1	648	129.6	6.7	443	132	73	0	6	7	12	5	7	7	21	7	73.34	14.669	0.113	88.6	26.4	14.6	0
5	5	1	712	142.4	6.5	480	156	76	0	4	4	10	4	4	11	22	5	73.84	14.767	0.104	96	31.2	15.2	0
4	5	1	690	138	5.5	552	138	0	0	4	2	7	1	5	8	17	5	73.23	14.647	0.106	110.4	27.6	0	0
5	5	1	554	110.8	7.3	407	87	35	25	2	4	14	1	3	8	19	3	58.72	11.744	0.106	81.4	17.4	7	5
2	5	1	625	125	6.8	520	78	27	0	3	4	11	3	4	8	17	3	73.97	14.794	0.118	104	15.6	5.4	0
13	5	1	636	127.2	6.3	485	132	19	0	2	3	6	3	5	10	11	4	64.01	12.802	0.101	97	26.4	3.8	0
2	5	1	666	133.2	7.3	464	125	62	15	1	9	8	2	6	14	14	6	72.62	14.524	0.109	92.8	25	12.4	3
2	5	1	506	101.2	5.9	438	60	8	0	1	5	9	2	1	7	14	6	55.62	11.123	0.11	87.6	12	1.6	0
1	5	1	787	157.4	6.8	558	155	74	0	3	10	7	5	8	14	15	12	85.02	17.005	0.108	111.6	31	14.8	0
1	5	1	573	114.6	5.7	494	72	7	0	0	8	6	4	5	9	9	9	52.05	10.409	0.091	98.8	14.4	1.4	0
4	5	1	855	171	7.9	478	215	136	26	5	8	9	5	10	16	19	9	94.13	18.827	0.11	95.6	43	27.2	5.2
2	5	2	509	101.8	6.4	439	47	23	0	1	4	5	3	3	7	11	5	44.45	8.889	0.087	87.8	9.4	4.6	0
2	5	2	626	125.2	6.7	473	98	55	0	1	8	10	3	3	13	19	8	61.79	12.358	0.099	94.6	19.6	11	0
6	5	2	618	123.6	7	401	117	94	6	3	9	7	5	6	13	17	10	73.84	14.768	0.119	80.2	23.4	18.8	1.2
13	5	2	505	101	7.3	383	58	57	7	4	3	2	1	7	6	10	3	50.29	10.058	0.1	76.6	11.6	11.4	1.4
13	5	2	418	83.6	6.7	326	55	37	0	5	4	8	6	6	6	10	10	42.51	8.502	0.102	65.2	11	7.4	0
10	5	2	400	80	6	339	42	19	0	1	3	6	2	2	3	7	2	38.58	7.715	0.096	67.8	8.4	3.8	0
8	5	2	555	111	6.7	431	105	19	0	6	5	12	3	8	6	21	6	60.22	12.044	0.109	86.2	21	3.8	0
7	5	2	568	113.6	7.7	443	48	39	38	6	7	6	4	7	13	13	7	47.84	9.569	0.084	88.6	9.6	7.8	7.6
9	5	2	662	132.4	6.8	480	105	77	0	4	6	12	3	8	11	16	5	66.96	13.393	0.101	96	21	15.4	0
11	5	2	599	119.6	5.9	482	92	25	0	4	5	9	2	4	7	12	2	70.03	13.988	0.117	96.4	18.4	5	0
7	5	2	609	121.8	6	492	91	26	0	5	5	11	1	6	8	18	2	55.35	11.07	0.091	98.4	18.2	5.2	0
3	5	2	484	96.8	5.6	426	54	4	0	1	2	6	1	1	4	6	1	48.42	9.684	0.1	85.2	10.8	0.8	0
11	5	2	813	162.6	7	511	225	72	5	3	7	6	2	8	17	13	5	90.92	18.184	0.112	102.2	45	14.4	1
13	5	2	557	111.4	8	419	60	62	16	5	7	8	3	6	14	14	6	56.2	11.241	0.101	83.8	12	12.4	3.2
10	5	2	499	99.8	6.5	379	81	39	0	3	5	10	0	4	6	14	2	50.1	10.021	0.1	75.8	16.2	7.8	0
14	5	2	628	125.6	7.7	403	100	56	69	6	5	14	5	11	8	19	12	54.92	10.983	0.087	80.6	20	11.2	13.8
3	5	2	663	132.6	6.5	478	136	49	0	0	6	5	1	5	12	10	5	70.86	14.171	0.107	95.6	27.2	9.8	0
5	5	2	621	124.2	6	420	177	24	0	5	6	8	1	5	12	18	5	64.17	12.835	0.103	84	35.4	4.8	0
7	5	2	563	112.6	7.5	418	88	41	16	3	4	6	1	7	10	13	2	49.12	9.823	0.087	83.6	17.6	8.2	3.2
12	5	2	448	89.6	5.6	406	37	5	0	2	4	13	3	1	5	12	4	32.27	6.453	0.072	81.2	7.4	1	0
15	5	2	523	104.6	5.3	420	103	0	0	4	7	5	3	5	10	9	7	50.88	10.176	0.097	84	20.6	0	0
5	5	2	686	137.2	6	482	178	26	0	3	4	4	4	3	10	12	8	69.68	13.936	0.102	96.4	35.6	5.2	0
4	5	2	675	135	7.6	461	104	45	65	1	1	6	3	4	7	18	7	71.95	14.391	0.107	92.2	20.8	9	13
5	5	2	565	113	7.2	415	109	24	17	5	5	15	2	5	8	22	4	59.9	11.98	0.106	83	21.8	4.8	3.4
13	5	2	623	124.6	6.6	465	105	53	0	3	7	8	5	4	11	17	9	62.95	12.59	0.101	93	21	10.6	0
2	5	2	561	112.2	6.7	447	70	44	0	4	5	9	2	7	8	16	3	55.71	11.142	0.099	89.4	14	8.8	0
1	5	2	512	102.4	6.3	399	68	45	0	4	6	5	3	4	10	12	5	48.52	9.704	0.095	79.8	13.6	9	0
4	5	2	720	144	8.2	429	129	68	94	3	6	6	3	7	15	15	8	77.42	15.484	0.108	85.8	25.8	13.6	18.8
2	5	3	567	113.4	5.8	469	83	15	0	0	2	4	1	0	3	5	2	43.17	8.633	0.076	93.8	16.6	3	0
6	5	3	639	127.8	8.6	334	166	89	50	4	6	7	5	9	9	14	9	63.18	12.637	0.099	66.8	33.2	17.8	10
13	5	3	549	109.8	7.3	393	98	48	10	4	6	6	2	8	12	15	6	61.57	12.313	0.112	78.6	19.6	9.6	2
13	5	3	480	96	6.6	440	23	17	0	0	3	9	2	1	5	8	5	45.74	9.148	0.095	88	4.6	3.4	0
10	5	3	557	111.4	6.8	467	63	24	3	2	6	8	2	5	11	17	4	58.01	11.602	0.104	93.4	12.6	4.8	0.6
8	5	3	411	82.2	6.8	341	31	39	0	0	3	5	1	1	4	9	4	42.28	8.457	0.103	68.2	6.2	7.8	0
7	5	3	614	122.8	6.8	427	152	35	0	2	7	14	3	4	11	19	5	51.5	10.299	0.084	85.4	30.4	7	0
9	5	3	719	143.8	5.8	585	118	16	0	7	4	5	2	5	8	12	6	75.32	15.064	0.105	117	23.6	3.2	0
7	5	3	512	102.4	7.7	395	66	29	22	2	0	7	1	4	4	10	2	42.63	8.526	0.083	79	13.2	5.8	4.4
3	5	3	645	129	6.9	504	97	42	2	5	7	12	1	7	11	17	3	69.68	13.936	0.108	100.8	19.4	8.4	0.4
11	5	3	661	132.2	6.4	463	158	40	0	0	4	9	1	1	8	11	2	66.41	13.283	0.1	92.6	31.6	8	0
13	5	3	525	105	8.1	367	64	51	43	2	5	7	0	3	5	8	0	48.64	9.728	0.093	73.4	12.8	10.2	8.6
3	5	3	666	133.2	6.8	449	144	73	0	2	4	9	3	2	6	14	4	69.1	13.82	0.104	89.8	28.8	14.6	0
12	5	3	645	129	7.5	526	76	19	24	3	6	4	1	4	11	14	4	51.12	10.224	0.079	105.2	15.2	3.8	4.8
15	5	3	621	124.2	6.5	483	108	30	0	4	3	11	4	7	11	18	7	58.34	11.669	0.094	96.6	21.6	6	0
5	5	3	513	102.6	6.4	443	49	21	0	1	9	3	3	2	12	9	2	48.8	9.76	0.095	88.6	9.8	4.2	0
4	5	3	657	131.4	7	466	125	59	7	6	3	6	2	7	8	18	7	70.91	14.183	0.108	93.2	25	11.8	1.4
5	5	3	523	104.6	6.1	400	101	22	0	2	3	5	2	2	3	8	2	48.2	9.641	0.092	80	20.2	4.4	0
6	5	4	566	113.2	8.3	385	68	46	67	3	6	11	3	8	14	19	10	64.15	12.829	0.113	77	13.6	9.2	13.4
13	5	4	536	107.2	6.5	311	170	55	0	4	7	13	7	6	17	23	10	54.8	10.959	0.102	62.2	34	11	0
13	5	4	502	100.4	6.8	401	51	50	0	3	3	5	3	7	6	11	7	53.75	10.751	0.107	80.2	10.2	10	0
8	5	4	477	95.4	6	433	30	14	0	0	3	11	2	0	2	8	1	45.58	9.116	0.096	86.6	6	2.8	0
7	5	4	585	117	6.8	441	90	54	0	2	4	7	0	4	11	12	3	49.39	9.879	0.084	88.2	18	10.8	0
9	5	4	598	119.6	5.9	473	111	14	0	0	3	5	0	1	5	9	1	56.73	11.345	0.095	94.6	22.2	2.8	0
7	5	4	474	94.8	6.4	408	39	27	0	2	3	6	5	4	5	10	7	42.85	8.57	0.09	81.6	7.8	5.4	0
3	5	4	496	99.2	6.1	419	72	5	0	1	5	6	3	2	5	7	3	49.48	9.895	0.1	83.8	14.4	1	0
11	5	4	665	133	7.7	449	165	39	12	4	7	12	2	5	13	16	2	69.82	13.965	0.105	89.8	33	7.8	2.4
13	5	4	496	99.2	6.2	455	31	10	0	1	3	6	0	0	5	7	0	51.94	10.387	0.105	91	6.2	2	0
5	5	4	610	122	6	462	120	28	0	2	2	9	4	2	7	15	5	60.89	12.178	0.1	92.4	24	5.6	0
13	5	5	645	129	7.8	415	140	35	55	8	11	10	2	9	16	20	5	68.86	13.773	0.107	83	28	7	11
13	5	5	366	73.2	4.3	349	17	0	0	0	4	8	0	0	3	10	3	37.19	7.438	0.102	69.8	3.4	0	0
8	5	5	594	118.8	7.8	459	59	61	15	2	6	6	2	4	9	15	4	58.91	11.782	0.099	91.8	11.8	12.2	3
7	5	5	585	117	6.6	465	75	45	0	4	7	5	3	5	10	12	5	45.26	9.052	0.077	93	15	9	0
7	5	5	487	97.4	7.2	410	47	23	7	2	1	9	1	4	5	10	1	34.74	6.948	0.071	82	9.4	4.6	1.4
3	5	5	577	115.4	6.6	469	88	20	0	2	4	7	4	2	6	14	7	63.42	12.684	0.11	93.8	17.6	4	0
11	5	5	480	96	6.4	354	94	32	0	1	5	4	0	2	7	8	0	50.44	10.088	0.105	70.8	18.8	6.4	0
13	5	5	439	87.8	6.3	380	43	16	0	1	2	9	1	1	2	9	1	39.63	7.925	0.09	76	8.6	3.2	0
5	5	5	643	128.6	6.4	459	139	45	0	4	11	11	6	6	18	18	8	61.93	12.386	0.096	91.8	27.8	9	0
13	5	6	429	85.8	6.4	314	67	48	0	2	5	7	5	2	8	12	11	48.2	9.641	0.112	62.8	13.4	9.6	0
13	5	6	402	80.4	7.8	302	62	25	13	2	2	9	1	2	6	13	2	40.42	8.084	0.101	60.4	12.4	5	2.6
8	5	6	481	96.3	7.1	423	32	22	4	2	1	6	4	2	5	12	4	44.73	8.956	0.093	84.6	6.4	4.4	0.8
3	5	6	638	127.6	7	508	105	18	7	2	6	8	0	3	10	13	1	62.87	12.575	0.099	101.6	21	3.6	1.4
13	5	7	487	97.4	8.8	347	36	53	51	5	4	7	6	12	8	13	13	47.84	9.568	0.098	69.4	7.2	10.6	10.2
8	5	7	499	99.8	6.7	446	30	23	0	0	4	7	2	0	7	8	2	42.02	8.404	0.084	89.2	6	4.6	0
3	5	7	546	109.2	5.6	452	88	6	0	1	2	8	0	1	5	11	0	57.06	11.411	0.105	90.4	17.6	1.2	0
13	5	8	444	88.8	8.6	330	71	16	27	4	6	10	0	9	10	18	1	42.04	8.408	0.095	66	14.2	3.2	5.4
8	5	8	479	95.8	5.5	430	47	2	0	1	3	3	0	0	3	2	0	45.53	9.106	0.095	86	9.4	0.4	0
8	5	9	443	88.6	7.8	352	65	10	16	2	3	8	2	3	5	8	3	37.26	7.452	0.084	70.4	13	2	3.2
